# Supplementary material for: Tissue-Specific Methylation Biosignatures for Monitoring Diseases: An In Silico Approach
Source: Int J Mol Sci. 2022 Mar 9;23(6):2959. doi: 10.3390/ijms23062959 (PMC8952417; doi:10.3390/ijms23062959)
Supplement: Supplementary file 1 [file ijms-23-02959-s001.zip]

Archive with 1 entries (1 files):
- ijms-1612001-supplementary.pdf
